# Supplementary material for: A single-chain antibody generation system yielding CAR-T cells with superior antitumor function
Source: Commun Biol. 2021 Mar 2;4:273. doi: 10.1038/s42003-021-01791-1 (PMC7925539; doi:10.1038/s42003-021-01791-1)
Supplement: Supplementary file 3 — Supplementary Data 1 [file 42003_2021_1791_MOESM3_ESM.xlsx]

## Sheet: Fig. 2b
	A2/NY-ESO-1157 tetramer positivity in DNGFR+CD8+ T cells (%)
	Control	3M4E5	hK/3M4E5-H	hL/3M4E5-H	hH/3M4E5-L
	0.0638481	98.6699	0.253346	6.03448	0.155006
	0.236283	98.2279	0.0272203	2.25564	0.964464
	0.0285633	98.7937	0.0671272	0.342014	0.0529673
	0.0653069	99.5399	0.0342129	1.00306	0.139005
	A2/NY-ESO-1157 tetramer positivity in DNGFR+CD4+ T cells (%)
	Control	3M4E5	hK/3M4E5-H	hL/3M4E5-H	hH/3M4E5-L
	0	97.9176	0.112233	0.364963	0.259986
	0.182462	99.2139	0.0643363	0.206186	0
	0	96.2695	0	2.36175	0.431832
	0.0674392	99.395	0	2.7068	0

## Sheet: Fig. 2c
		TNFa+IFNg+IL2+ cells in DNGFR+CD8+ T cells (%)
		Control			hL/3M4E5-H (Donor 1)
	T2 + HIV Gag77	0.0350154	0.042024	0.049623	0.218466	0.18045	0.1705
	T2+ NY-ESO-1157	0.041499	0.02124	0.0420714	0.30876	0.301771	0.421504

## Sheet: Fig. 2e
		CD69 upregulation (%)
					3M4E5-H																		3M4E5-L
		Control			3M4E5-L			L1			L73			L88			L66			L80			H73			H1
	T2 + HIV Gag77	2.18	2.12	2	21	21	20.9	14.9	14.7	13.7	14	14	13.6	12.5	13	12.1	13.9	13.6	15	12.9	14	13.6	11.2	9.94	10.6	4.16	3.76	3.87
	T2+ NY-ESO-1157	1.77	1.61	1.76	36.5	37.9	37.5	42.1	42.5	44.1	38.4	40.7	39.1	38.9	38	35	34.8	35.4	36	13.9	14.4	15	41.7	39.1	39.9	34	33.9	35.1

## Sheet: Fig. 2f
		% Maximal staining
		3M4E5-H					3M4E5-L
	Concentrations of tetramer (mg/mL)	3M4E5-L	L1	L73	L88	L66	H73	H1
	0.0004	19.3516	8.89004	3.76166	1.17992	0.548223	2.89282	0.229546
	0.001	42.6545	20.8506	9.09845	2.06439	0.370558	10.8221	1.02386
	0.0026	67.6798	38.3817	16.4767	3.61742	0.781726	22.9969	3.34091
	0.006	87.538	57.2614	26.0104	8.06818	1.04568	40.3746	9.34091
	0.016	97.8723	86.6183	46.114	16.9508	3.30457	56.3996	20.5682
	0.04	100.507	98.9626	57.4093	30.4924	7.66498	72.3205	36.3636
	0.1	100.608	102.075	68.0829	44.8864	14.2132	89.5942	62.1591
	0.256	100.405	103.112	78.5492	53.9773	22.132	95.8377	81.7045
	0.64	99.8987	101.141	90.57	69.697	36.9036	98.6472	90.1136
	1.6	100	100.311	98.8601	79.7348	56.8528	98.9594	95.2273
	4	100.101	100	99.6891	94.5076	79.6954	99.4797	98.2955
	10	100	100	100	100	100	100	100
		% Maximal reactivity
		3M4E5-H					3M4E5-L
	Concentrations of peptide (mg/mL)	3M4E5-L	L1	L73	L88	L66	H73	H1
	0.0005	49.8747	29.4766	40.8551	42.7692	62.7376	41.1881	23.7188
	0.002	50.3759	31.9559	41.3302	43.6923	61.2167	43.1683	27.5
	0.005	53.8847	49.5868	40.8551	43.6923	61.597	50.297	32.1875
	0.014	59.3985	58.1267	44.4181	44.3077	62.7376	61.5842	45.3125
	0.041	64.411	67.4931	48.4561	49.2308	63.1179	71.8812	59.375
	0.123	71.1779	84.573	58.9074	56	66.9202	83.5644	77.5
	0.37	79.198	90.9091	74.8218	67.6923	69.962	93.0693	100
	1.1	86.4662	94.2149	85.7482	82.4615	82.8897	98.0198	105.312
	3.3	87.9699	97.5207	93.3492	90.7692	94.2966	100	106.875
	10	100	100	100	100	100	100	100

## Sheet: Fig. 2g
			Functional avidity (EC50 in mg/mL)
			3M4E5-H							3M4E5-L
	Structural avidity (EC50 in mg/mL)		3M4E5-L	L1	L73	L88	L66	L102	L124	3M4E5-H	H73	H1
	3M4E5-L	0.001754	0.162
	L1	0.00535		0.03102
	L73	0.03606			0.2698
	L88	0.1713				0.4587
	L66	1.197					0.997
	L102	0.0167						0.1218
	L124	0.1409							0.6236
	3M4E5-H	0.008759								0.2484
	H73	0.01576									0.04252
	H1	0.0664										0.06461

## Sheet: Fig. 3b
		TNFa production in DNGFR+CD8+ T cells
					3M4E5-H
		Control			3M4E5-L			L1
	T2 + HIV Gag77	0.294	0.366	0.251	10.75	10.11	9.92	0.737	0.728	1.006
	T2 + NY-ESO-1157	0.247	0.194	0.211	40.2	40.8	40.3	51	49.1	51.3
		IFNg production in DNGFR+CD8+ T cells
					3M4E5-H
		Control			3M4E5-L			L1
	T2 + HIV Gag77	0.802	0.868	0.251	10.37	10.57	10.32	0.755	0.69	0.988
	T2 + NY-ESO-1157	0.209	0.155	0.191	30.2	31.9	31.3	38	36.5	37.3
		IL2 production in DNGFR+CD8+ T cells
					3M4E5-H
		Control			3M4E5-L			L1
	T2 + HIV Gag77	0.176	0.425	0.212	5.173	4.36	4.73	0.17	0.153	0.094
	T2 + NY-ESO-1157	0.133	0.155	0.134	34.9	35.2	35.7	41.1	40.2	40.2
		TNFa production in DNGFR+CD4+ T cells
					3M4E5-H
		Control			3M4E5-L			L1
	T2 + HIV Gag77	0.301	0.413	0.448	18.3	17.979	17.019	0.682	1.144	0.988
	T2 + NY-ESO-1157	0.304	0.238	0.236	60.5	60.9	60.1	76.6	77	78.7
		IFNg production in DNGFR+CD4+ T cells
					3M4E5-H
		Control			3M4E5-L			L1
	T2 + HIV Gag77	0.467	0.516	0.069	2.85	2.259	3.479	0.227	0.481	0.293
	T2 + NY-ESO-1157	0.135	0.102	0.269	20.39	21.02	19.63	26	24.11	24.31
		IL2 production in DNGFR+CD4+ T cells
					3M4E5-H
		Control			3M4E5-L			L1
	T2 + HIV Gag77	0.033	0.206	0.241	3.998	3.775	3.596	0.341	0.259	0.22
	T2 + NY-ESO-1157	0	0.17	0.135	55.6	57	55.9	71.6	72.7	72.1

## Sheet: Fig. 3c
		TNFa production in DNGFR+CD8+ T cells
					3M4E5-H
		Control			3M4E5-L			L1
	K562/A2	0.394	0.325	0.274	10.86	10.32	9.71	0.908	0.978	0.971
	K562/A2/NY-ESO-1	0.167	0.427	0.309	32.7	31.2	31.8	39.5	38.2	41.3
		IFNg production in DNGFR+CD8+ T cells
					3M4E5-H
		Control			3M4E5-L			L1
	K562/A2	0.083	0.13	0.063	7.28	6.3	7.46	0.509	0.556	0.518
	K562/A2/NY-ESO-1	0.126	0.122	0.083	18.83	18.67	20.15	15.87	15.82	17.8
		IL2 production in DNGFR+CD8+ T cells
					3M4E5-H
		Control			3M4E5-L			L1
	K562/A2	0.291	0.281	0.253	2.438	2.15	2.223	0.288	0.289	0.323
	K562/A2/NY-ESO-1	0.084	0.305	0.185	10	10.32	10.42	11.83	12.11	12.61
		TNFa production in DNGFR+CD4+ T cells
					3M4E5-H
		Control			3M4E5-L			L1
	K562/A2	0.141	0.315	0.141	4.176	3.404	3.857	0.593	0.3	0.456
	K562/A2/NY-ESO-1	0.2	0.139	0.138	42.18	40.22	41.49	23.35	23.872	25.3
		IFNg production in DNGFR+CD4+ T cells
					3M4E5-H
		Control			3M4E5-L			L1
	K562/A2	0	0	0.035	1.237	0.798	1.409	0.127	0.214	0.124
	K562/A2/NY-ESO-1	0.1	0.139	0.103	6.15	6.66	7.71	1.67	1.201	2.125
		IL2 production in DNGFR+CD4+ T cells
					3M4E5-H
		Control			3M4E5-L			L1
	K562/A2	0.141	0.07	0.141	0.384	0.378	0.373	0	0.043	0.041
	K562/A2/NY-ESO-1	0.1	0.104	0.069	13.41	10.71	11.42	4.423	4.766	5.557

## Sheet: Fig. 3d
		IL2 production in DNGFR+CD8+ CAR-T cells
		3M4E5-H
	T2 cells pulsed with peptide (10 mg/mL)	3M4E5-L			L1
	HIV Gag77	4.509	3.742	3.622	0.266	0.173	0.158
	NY-ESO-1157	19.61	18.86	19.88	29.6	31.6	30.4
	157A	21.88	21.93	22.15	34.8	33.7	31.4
	158A	18.64	17.67	18.26	11.28	9.06	11.52
	159A	23.29	22.49	23.12	36.7	34.8	33.1
	160A	15	14.45	13.88	0.232	0.278	0.296
	161A	3.392	3.875	4.31	0.08	0.063	0.142
	162A	13.96	13.2	15.22	0.218	0.171	0.078
	163A	22	21.13	22.17	36.9	36.8	37.6
	164A	23.12	22.96	23.04	20.18	20.03	19.66
	165A	25.7	26.7	27.6	40.3	39.2	40.1
		IL2 production in DNGFR+CD4+ CAR-T cells
		3M4E5-H
	T2 cells pulsed with peptide (10 mg/mL)	3M4E5-L			L1
	HIV Gag77	1.23	1.151	1.149	0.662	0.263	0.312
	NY-ESO-1157	28.88	27.06	26.03	35.5	33.53	32.86
	157A	29.05	29.01	27.82	39.43	37.03	37.64
	158A	20.17	20.46	23.24	5.44	3.952	4.781
	159A	30.45	29	30.09	42.88	42.19	40.62
	160A	8.08	7.554	7.073	0.585	0.55	0.431
	161A	2.669	1.671	3.34	3.422	2.57	3.03
	162A	9.75	9.918	11.03	0.494	0.584	0.405
	163A	32.48	30.64	31.21	50.4	49.5	51.2
	164A	29.09	28.43	29.44	9.795	9.716	9.814
	165A	38.02	38.7	40.1	54	53.9	56.1

## Sheet: Fig. 4a
		CD69 upregulation (%)
		Control			35-G01-LH
	K562	0.379	0.33	0.328	5.3	5.55	5.67
	K562/CD19	0.905	1.03	1.16	13.7	13.6	13.4
	Raji	0.215	0.277	0.293	12	12.2	12.5

## Sheet: Fig. 4d
	sCD19 dimer positivity in DNGFR+CD8+ T cells (%)
	Control	35-G01	hK/35-G01-H	hL/35-G01-H	hH/35-G01-L
	0.0544897	84.8071	2.45913	1.68474	0.0263957
	0.223481	82.9662	0.309297	1.72395	0.0549642
	sCD19 dimer positivity in DNGFR+CD4+ T cells (%)
	Control	35-G01	hK/3M4E5-H	hL/3M4E5-H	hH/3M4E5-L
	0	84.4069	0.144718	3.90915	0.120882
	0.308689	90.4426	0.358423	3.33949	0

[truncated: 7 more sheets: Fig. 4f, Fig. 4g, Fig. 5b, Fig. 5c, Fig. 5d, Fig. 5e, Fig. 6c]
